# Supplementary material for: Genetic analysis of infectious bronchitis virus (IBV) in vaccinated poultry populations over a period of 10 years
Source: Avian Pathol. 2023 Feb 24;52(3):157–67. doi: 10.1080/03079457.2023.2177140 (PMC10243407; doi:10.1080/03079457.2023.2177140)
Supplement: Supplemental Material [file CAVP_A_2177140_SM3036.xlsx]

## Sheet: Export_IBV_database_suppl_table
Key	Library NT	sequences
AF169859.1	Ark (DPI)	GGCTTGTATCCTTTTACTAATACTAGTATTGTTAAGGATAAGTTTATTGTTTATCGTGAAAGTAGTGTCAATACTACTTTAACATTAACTAATTTCACGTTTAGTAATGAAAGTGGTGCCCCTCCTAATACAGGTGGTGTTGACAGTTTTATTTTATACCAGACACAAACAGCTCAGAGTGGTTATTATAATTTTAATTTTTCATTTCTGAGTAGTTTTGTTTATAGAGAAAGTGATTATATGTATGGATCTTACCATCCACGTTGTAGTTTTAGACCTGAAACCCTTAATAATGGTTTGTGGTTTAATTCCCTTTCTGTTTCTCTTGCTTATGGA
AF193423.1	QX - D388 (QX)	GGCTTTTATCCTTTTACTAATAGTACTTTAGTTAGGGAAAAGTTCATTGTCTATCGCGAAAGTAGTGTTAATACTACTCTGGCGTTAACTAATTTCACTTTTACTAATGTAAGTAATGCACAGCCTAATAGTGGTGGTGTTAATACTTTTCATTTATATCAAACACAAACAGCTCAGAGTGGTTATTATAATTTTAATTTGTCATTTCTGAGTCAGTTTGTGTATAAGGCAAGTGATTTTATGTATGGGTCTTACCACCCTAGTTGTTCTTTTAGACCAGAAACCATTAATAGTGGTTTGTGGTTTAATTCCTTGTCAGTTTCTCTTACTTATGGA
AF286302.1	Q1 (Q1 China)	GGTTTCTACCCTTACACTAATAGTAGTTTAGTTAAGGAAAGGTTTATTGTTTATAGAGAAAGTAGTGTTAACACTACCTTAGTGTTAACTAATTTTACTTTCTCAAATGTTAGTAACGCCCCTCCTAATACAGGTGGTGTTCATAGTATTGTTTTACATCAAACACAAACAGCTCAGAGTGGTTATTATAATTTTAATTTCTCCTTTCTGAGTAGTTTCCGTTATGTAGAATCAGATTTTATGTATGGGTCATACCACCCAAAATGTTCATTTAGACTAGAAACTATTAATAATGGTTTGTGGTTTAATTCACTTTCGGTTTCTCTTGGTTACGGT
AF352315.1	Mass (H52/H120)	GGCTTTTATCCTTTTACTAATAGTAGTTTAGTTAAGCAGAAGTTTATTGTCTATCGTGAAAATAGTGTTAATACTACTTTTACGTTACACAATTTCACTTTTCATAATGAGACTGGCGCCAACCCAAATCCTAGTGGTGTCCAGAATATTCAAACTTACCAAACACAAACAGCTCAGAGTGGTTATTATAATTTTAATTTTTCCTTTCTGAGTAGTTTTGTTTATAAGGAGTCTAATTTTATGTATGGATCTTATCACCCAAGTTGTAATTTTAGACTAGAAACTATTAATAATGGTTTGTGGTTTAATTCACTTTCAGTTTCGCTTGCTTATGGA
AY561713.1	Mass (Ma5)	GGCTTTTATCCTTTTACTAATAGTAGTTTAGTTAAGCAGAAGTTTATTGTCTATCGTGAAAATAGTGTTAATACTACTTTTACGTTACACAATTTCACTTTTCATAATGAGACTGGCGCCAACCCAAATCCTAGTGGTGTCCAGAATATTCAAACTTACCAAACACAAACAGCTCAGAGTGGTTATTATAATTTTAATTTTTCCTTTCTGAGTAGTTTTGTTTATAAGGAGTCTAATTTTATGTATGGATCTTATCACCCAAGTTGTAATTTTAGACTAGAAACTATTAATAATGGTTTGTGGTTTAATTCACTTTCAGTTTCAATTGCTTACGGT
D388_consensus	QX - D388 (D388)	GGCTTTTATCCTTTTACTAATAGTACTTTGGTTAGGGAAAAGTTCATCGTCTATCGCGAAAGTAGTGTTAATACTACTCTGGCGTTAACTAATTTCACTTTTACTAATGTAAGTAATGCACAGCCTAATAGTGGTGGTGTTAATACTTTTCATTTATACCAAACACAAACAGCTCAGAGTGGTTATTATAATTTTAATTTGTCATTTCTGAGTCAGTTTGTGTATAAGGCAAGTGATTTTATGTATGGGTCCTACCACCCTAGTTGTTCTTTTAGACCAGAAACCATTAATAGTGGTTTATGGTTTAATTCCTTGTCAGTTTCTCTTACCTATGGA
DQ674739.1	QX - D388 (IB Primo QX vaccin)	GGCTTTTATCCTTTTACTAATAGTACTTTGGTTAGGGAAAAGTTCATCGTCTATCGCGAAAGTAGTGTTAATACTACTCTGGCGTTAACTAATTTCACTTTTACTAATGTAAGTAATGCACAGCCTAATAGTGGTGGTGTTAATACTTTTCATTTATACCAAACACAAACAGCTCAGAGTGGTTATTATAATTTTAATTTGTCATTTCTGAGTCAGTTTGTGTATAAGGCAAGTGATTTTATGTATGGGTCCTACCACCCTAGTTGTTCTTTTAGACCAGAAACCATTAATAGTGGTTTATGGTTTAATTCCTTGTCAGTTTCTCTTACTTATGGA
HK001	1/96	GGATTCTACCCTTTTACTAATTCTTCTTTAGTTAAGGATAGGTTTATTGTATATCGAGAAAGTAGTATTAACACTACTTTAGAGTTAACTAATTTTACTTTTACTAATGTAAGTAATGCTGCTCCTAATTCAGGTGGCATTGAGACCTTTCAATTATATCAAACACATACCGCTCAGGATGGTTATTATAATTTTAATTTATCATTTCTGAGTAGGTTTGTGTATAAACCATCTGATTTTATGTATGGGTCTTACCACCCAAAGTGTAATTTTAGACCAGAGAATATTAATAATGACTTATGGTTTAATTCATTATCTGTGTCACTTACTTACGGA
HK002	CR88	GGATTCTACCCTTTTACTAATCATTCTTTAGTTAAGGATAGGTTTATTGTATATCGAGAAAGTAGCACTAACACTACTTTAAAGTTAACTAATTTCAGTTTTACTAATGTAAGTAATGCTTCTCCTAATTCAGGTGGCGTTGATACTTTCCAATTATATCAAACAAGTACTGCTCAGGATGGTTATTATAATTTTAATTTATCATTTCTGAGTAGTTTTGTGTATAAACCATCTGATTTTATGTATGGGTCATACCACCCACATTGTAAGTTTAGACCAGAGAATATTAATAATGGCTTATGGTTTAATTCATTATCTGTGTCACTTACTTACGGA
HK003	4/91 - 793B (Intervet Nobilis IB4-91)	GGATTCTACCCTTTTACTAATTCTTCTTTAGTTAAGGATAGGTTTATTGTATATCGAGAAAGTAGCACTAACACTACTTTAGAGTTAACTAATTTCACTTTTACTAATGTAAGTAATGCTTCTCCTAATTCAGGTGGCGTTGATACTTTCCAATTATATCAAACACATACTGCTCAGGATGGTTATTATAATTTTAATTTATCATTTCTGAGTAGTTTTGTGTATAAACCATCTGATTTTATGTATGGGTCATACCACCCAAATTGTAATTTTAGACCAGAGAATATTAATAATGGCTTATGGTTTAATTCATTATCTGTGTCACTTACTTACGGA
HK004	Mass (Volvac IB)	GGCTTTTATCCTTTTATTAATAGTAGTTTAGTTAAGCAGAAGTTTATAGTCTATCGTGAAAATAGTGTTAATACTACTTTTACGTTACACTATTTCAGTTTTCATAATGAGACTGGCGCCAACCCTAATCCTAGTGGTGTTCAGAATATTCAAACTTACCAAACACAAACAGCTCAGAGTGGTTATTATAATTTTAATTTTTCCTTTCTGAGTGGTTTTGTTTATAAGGAGTCTAATTTTATGTATGGATCTTATCACCCAAGTTGTAATTTTAGACTAGAAACTATTAATAATGGCTTGTGGTTTAATTCACTTTCAGTTTCAATTGCTTACGGT
HK005	CK/BE/D24229/2016	GGGTTGTACCCTTTCGTAAGTAATAATGTAGTTAATGATAGTGTTGTTGTTTATGATGTCATTAGTACTACAACTTATGGTAAACTTAATAATATTACTTTCTATAATGAAACTAGTGCGCCACCTGCAGGTTCTGATGTTGTTAATTTTATTAAATATCAGACGCATGTGGTGCCTGAAGGTTTTGTTAGGCTTAATTTTTCTTTCTTGTCTACTTACATGTATCAGAAGTCTGATTATACTTACGGTTCTTATCATAAGGCTTGTAATTTTGGACTAGAAAGTATTAATAATGGTTTAATGTTTAATACTTTAAGTGTTTCTATTAGTTATGGA
JN861120.1	Ark (DPI)	GGCTTCTATCCTTTTACTAATACTAGTATTGTTAAGGATAAGTTTATTGTTTATCGTGAAAGTAGTGTCAATACTACTTTGACATTAACTAATTTCACGTTTAGTAATGAAAGTGGTGCCCCTCCTAATACAGGTGGTGTTGACAGTTTTATTTTATACCAGACACAAACAGCTCAGAGTGGTTATTATAATTTTAATTTTTCATTTCTGAGTAGTTTTGTTTATAGGGAAAGTAATTATATGTATGGATCTTACCATCCACGTTGTAGTTTTAGACCTGAAACCCTTAATGGTTTGTGGTTTAATTCCCTTTCTGTTTCATTAACATACGGT
KX529818	Ark (DPI)	GGCTTCTATCCTTTTACTAATACTAGTATTGTTAAGGATAAGTTTATTGTTTATCGTGAAAGTAGTGTCAATACTACTTTAACATTAACTAATTTCACGTTTAGTAATGAAAGTGGTGCCCCTCCTAATACAGGTGGTGTTGACAGTTTTATTTTATACCAGACACAAACAGCTCAGAGTGGTTATTATAATTTTAACTTTTCATTTCTGAGTAGTTTTGTTTATAGGGAAAGTAATTATATGTATGGATCTTACCATCCACGTTGTAGTTTTAGACCTGAAACCCTTAATGGTTTGTGGTTTAATTCCCTTTCTGTTTCATTAACATACGGT
L10384.1	Ark (DPI)	GGCTTCTATCCTTTTACTAATACTAGTATTGTTAAGGATAAGTTTATTGTTTATCGTGAAAGTAGTGTCAATACTACTTTGACATTAACTAATTTCACGTTTAGTAATGAAAGTGGTGCCCCTCCTAATACAGGTGGTGTTGACAGTTTTATTTTATACCAGACACAAACAGCTCAGAGTGGTTATTATAATTTTAATTTTTCATTTCTGAGTAGTTTTGTTTATAGGGAAAGTAATTATATGTATGGATCTTACCATCCACGTTGTAGTTTTAGACCTGAAACCCTTAATGGTTTGTGGTTTAATTCCCTTTCTGTTTCGCTTACTTACGGA
QX_vaccine	QX - D388 (Poulvac QX)	GGCTTTTATCCTTTTACTAATAGTACTTTGGTTAGGGAAAAGTTCATCGTCTATCGCGAAAGTAGTGTTAATACTATTCTGGCGTTAACTAATTTCACTTTTACTAATGTAAGTAATGCACAGCCTAATAGTGGTGGTGTTAATACTTTTCATTTATACCAAACACAAACAGCTCAGAGTGGTTATTATAATTTTAATTTGTCATTTCTGAGTCAGTTTGTGTATAAGGCAAGTGATTTTATGTATGGGTCCTACCACCCTAGTTGTTCTTTTAGACCAGAAACCATTAATAGTGGTTTATGGTTTAATTCCTTGTCAGTTTCTCTTACTTATGGA
HK006	Overig (Ck/NL/D256/2010)	GGTTTTTATCCAATTTCTGTTAGTACTAAGGCTGATGGTGTTTTTAATGTCTATAGAACTAACTCTGTTTTAAGCTATGGTTACTTACGTAACATTACACTAAGTAATTGTACTGATGTTAAACCTAATTTAGGGGGTGAACTAACACTCTGTCAACAACATAGTGTTTCGGAAGGTTATGTTAATTTTAATTTTTCATTTTTGGATAGTTTTACATATGTAGGACCAGGTCTTTATAATTTTGACTATGGTTCTAGTCATTCAAATTGTCATTTTACACCTAATACTATTAATAATCGGTTGTCGTTTAATACTATTAGTGTTGCTATAGGTTATGGT
HK007	Overig (Ck/NL/D256/2010)	GGTTTTTATCCAATTTCTGTTAGTACTAAGGCTGATGGTGTTTTTAATGTCTATAGAACTAACTCTGTTTTAAGCTATGGTTACTTACGTAACATTACACTAAGTAATTGTACTGATGTTAAACCTAATTTAGGGGGTGAACTAACACTCTGTCAACAACATAGTGTTTCGGAAGGTTATGTTAATTTTAATTTTTCATTTTTGGATAGTTTTACATATGTAGGACCAGATCTTTATAATTTTGACTATGGTTCTAGTCATTCAAATTGTCATTTTACACCTAATACTATTAATAATCGGTTGTCGTTTAATACTATTAGTGTTGCTATAGGTTATGGT
HK008	Overig (Ck/NL/D256/2010)	GGTTTTTATCCAATTTCTGTTAGTACTAAGGCTGATGGTGTTTTTAATGTCTATAGAACTAACTCTGTTTTAAGCTATGGTTACTTACGTAACATTACACTAAGTAATTGTACTGATGTTAAACCTAATTTAGGGGGTGAATTAACACTCTGTCAACAATATAGTGTTTCGGAAGGTTATGTTAATTTTAATTTTTCATTTTTGCATAGTTTTACATATGTAGGACCAGATTTTTATAATTTTGACTATGGTTCTAGTCATTCAAATTGTCATTTTACACCTAATACTATTAATAATCGGTTGTCGTTTAATACTATTAGTGTTGCTATAGGTTATGGT
HK009	CK/NL/D364/2017	GGGTTGTACCCTTTCGTAAGTAATAATGTAGTTAATGATAGTGTTGTTGTTTATGATGTCATTAGTACTACAACTTATGGTAAACTTAATAATATTACTTTCTATAATGAAACTAGTGCGCCACCTGCAGGTTCTGATGTTATTAATTTTATTAAATATCAGACGCATGTGGTGCATGAAGGTTTTGTTAGGCTTAATTTTTCTTTCTTGTCTACTTACAGGTATCAGGAGTCTTATTATACTTACGGTTCTTATCATAAGGCTTGTAATTTTGGACTAGAAAGTATTAATAATGGTTTAATGTTTAATACTTTAAGTGTTTCTATTAGTTATGGA
HK010	CK/NL/D181/2018	GGGTTGTACCCTTTTATAAGTAATAATGTAGTTAATGATAGTGTTGTTGTTTATGATGCTATTAGTACTACAAATTATGGTGTACTTAATAATTTTACTTTCTACAATGAAACTAGCGCACCACCTGCGGGTTCTAATGTTGATAATCTTATTAAATATCAGACGCATGTGGTGCCTGAAGGTTTTGTTAGGCTTAATTTTTCTTTTTTGTCTACTTACAGGTATCAGGAGTCTGATTATACTTACGGTTCTTATCATAAGGCTTGTAATTTTAGACTAGAAAGTATTAATAATGGTTTAATGTTTAATACTTTAAGTGTTTCTATTAGTTATGGA
X15832.1	D274 (D274)	GGCTTTTATCCTTTTACTAATAGTAGTTTAGTTAAGGAAAAGTTTATTGTTTATCGTGAAAGTAGTGTTAACACTACTTTGGAGTTAACTAATTTCACTTTTTCTAATGTAAGTAATGCTACCCCTAACACAGGGGGTGTCCAGACCATACAATTATATCAAACCAGCACGGCTCAGAGTGGTTATTATAATCTTAATTTCTCCTTTCTGAGTAGTTTTATTTATAAGGCGTCTGATTATATGTATGGGTCTTACCACCCAAGTTGTAAGTTTAGACTAGAAACTATTAATAATGGTTTGTGGTTTAACTCACTTTCCGTCTCTCTTGGTTACGGA
Z83979.1	4/91 - 793B (793B)	GGCTTTTACCCTTTTACTAATTCTTCTTTAGTTAAGGATAGGTTTGTTGTATATCGAGAAAGTAGCACTAACACTACTTTAGAGTTAACTAATTTCACTTTTACTAATGTAAGTAATGCTTCTCCTAATTCAGGTGGCGTTGATACTTTCCAATTATATCAAACACATACTGCTCAGGATGGTTATTATAATTTTAATTTATCATTTCTGAGTAGTTTTGTGTATAAACCATCTGATTTTATGTATGGGTCATACCACCCAAATTGTAATTTTAGACCAGAGAATATTAATAATGGCTTATGGTTTAATTCATTATCTGTGTCACTTACTTACGGA
